# Supplementary material for: Effects of the ephemeral stream on plant species diversity and distribution in an alluvial fan of arid desert region: An application of a low altitude UAV
Source: PLoS One. 2019 Feb 27;14(2):e0212057. doi: 10.1371/journal.pone.0212057 (PMC6392318; doi:10.1371/journal.pone.0212057)
Supplement: S1 Table — Sampling data includes wash width (m), the numbers of individual plants (n), plant height (m) and crown area (m2). Species types of herbaceous and shrub communities were measured at 4 m2 and 20 m2 by using low-altitude unmanned aerial vehicle (UAV), respectively. Soil properties included soil texture (sand, silt and clay, expressed in %), soil water content (%), pH, soil organic matter (mg·kg-1), soil electric conductivity (mS·cm-1), soil bulk density (kg·m-3) and gravel content (mass percent; %). (XLSX) [file pone.0212057.s001.xlsx]

## Sheet: wash width, plant data
number	tree height(m)	crown area(m2)	wash width(m)	Coordinates:	N	E
1	0.6836	0.784312	4.10596		44°49＇34.58''-44°49'51.97''	81°11'12.87''-81°11'37.58''
2	0.5057	1.02413	1.27989
3	0.25391	0.863954	3.28985
4	0.2124	1.13986	3.00104
5	0.27344	0.787732	2.84336
6	0.42236	1.11703	3.5521
7	0.8423	1.1011	4.32212
8	0.61157	1.91976	2.66238
9	0.56885	1.49701	2.7436
10	0.18677	0.883948	1.98888
11	0.81299	1.67056	2.67145
12	0.24902	1.48243	4.51253
13	0.15869	0.716236	2.36543
14	0.4395	0.734762	3.82012
15	0.13794	1.08137	5.28426
16	0.13672	0.871698	3.63851
17	0.13794	1.30185	5.67033
18	0.40894	0.825845	2.32571
19	0.13428	1.07962	2.54124
20	0.11963	0.940855	3.59956
21	0.18188	0.793752	2.75679
22	0.10986	1.46898	2.43165
23	0.11108	1.19063	2.70674
24	0.10986	0.881207	3.87071
25	0.4895	1.40261	4.41978
26	0.16602	0.899682	4.78109
27	0.19775	0.533286	4.50206
28	0.34546	1.0994	3.69856
29	0.18555	0.473533	2.97473
30	0.16846	0.578541	3.67765
31	0.40161	1.05678	6.72586
32	0.52856	1.05108	3.82061
33	0.21606	0.638745	3.10622
34	0.39429	0.786664	2.05372
35	0.74219	1.43096	2.45165
36	0.56519	1.09567	2.48216
37	0.41748	1.08576	2.35539
38	0.27466	1.18	2.35762
39	0.74219	1.59301	3.71964
40	0.71289	1.00402	3.39217
41	0.68848	0.854307	4.20258
42	0.602905	2.61244	4.83944
43	0.26611	0.887441	1.86574
44	0.50903	0.954154	3.82012
45	0.504248	0.992983	3.13933
46	0.52153	0.693114	2.72229
47	0.506323	1.02036	1.7231
48	0.21729	0.56824	1.23606
49	0.23193	0.627516	0.955803
50	0.12451	1.4642	2.37481
51	0.415	2.10215	6.88331
52	0.58911	1.24277	2.55327
53	0.18799	2.78206	3.72831
54	0.18188	2.10111	5.96635
55	0.2002	1.53424	3.63803
56	0.7412	2.0601	4.36613
57	0.18799	1.90909	2.18181
58	0.2002	2.10215	1.78103
59	0.13062	1.21428	2.14643
60	0.17456	1.03535	1.15708
61	0.6189	0.947066	1.67468
62	0.32837	0.887441	2.45543
63	0.36621	1.27234	2.82033
64	0.500586	2.34608	3.64284
65	0.65459	1.76127	2.15356
66	0.71777	0.807414	2.27604
67	0.101563	2.15964	4.26885
68	0.528564	1.90114	3.57448
69	0.488281	0.714817	3.7571
70	0.230713	0.43566	3.46194
71	0.27588	0.942496	2.97031
72	0.125635	0.505647	5.46329
73	0.666016	1.32748	5.46331
74	0.166016	2.04694	2.8684
75	0.83374	1.40161	5.46521
76	0.325928	0.865982	3.65258
77	0.368652	0.616685	2.99123
78	0.11719	0.482501	3.36825
79	0.491943	0.987433	4.04749
80	0.16348	0.558917	2.07597
81	0.69458	1.13617	1.8483
82	0.75327	1.74706	4.68366
83	0.1416	1.43949	3.33418
84	0.73008	1.68422	3.20354
85	0.702783	2.58427	5.71746
86	0.20752	0.953971	1.96666
87	0.896	2.15152	3.29537
88	0.19897	0.748356	2.75996
89	0.86548	1.59026	4.48477
90	0.94971	2.17579	5.5318
91	0.62012	1.57783	4.29949
92	0.74116	2.06752	5.50603
93	0.72632	1.74756	5.38389
94	0.76782	1.59849	5.11553
95	0.605713	2.38584	3.92943
96	0.20752	1.36363	2.47937
97	0.76416	1.5875	3.02252
98	0.42847	1.12448	2.88172
99	0.66162	1.26372	2.8893
100	0.88623	2.77892	3.70477
101	0.70435	1.72107	5.09324
102	0.69824	1.65365	5.02753
103	0.78003	2.72486	4.44951
104	0.80322	2.69256	4.50813
105	0.5127	2.97657	5.36068
106	0.16479	1.25851	4.85576
107	0.60303	1.07678	5.66312
108	0.20264	0.947066	6.16152
109	0.5481	1.33935	4.44706
110	0.7966	1.65365	5.32465
111	0.730737	2.63424	6.78826
112	0.61279	1.65365	2.53176
113	0.717676	2.33018	4.35259
114	0.31616	1.6864	2.92018
115	0.61646	2.28084	2.97142
116	0.46631	2.64749	4.37214
117	0.58105	2.32642	3.76277
118	0.20874	0.598977	1.46121
119	0.59082	1.65497	2.38217
120	0.602539	3.11519	3.60177
121	0.716821	2.64584	2.48554
122	0.57861	1.0604	1.21967
123	0.50049	1.39064	3.43959
124	0.88379	2.84505	5.35823
125	0.67505	1.32457	2.64087
126	0.85205	2.05159	4.50813
127	0.48584	2.31511	4.36613
128	0.54932	1.85327	2.97657
129	0.46021	1.78594	2.80789
130	0.52246	2.1446	4.13437
131	0.61646	1.59542	3.33376
132	0.60791	1.27	3.12097
133	0.67017	1.75806	3.25825
134	0.50659	1.66877	2.30188
135	0.60547	1.50813	1.99072
136	0.66162	1.905	3.41313
137	0.67383	0.887441	1.66688
138	0.6543	1.37023	1.27248
139	0.66406	1.51646	2.69992
140	0.634644	2.22817	3.42787
141	0.603394	2.10157	3.14009
142	0.37109	1.27989	2.85751
143	0.58228	1.27248	3.3347
144	0.71777	1.82735	4.00315
145	0.65063	1.98438	4.05513
146	0.75562	0.955803	2.61938
147	0.39673	1.51646	3.88938
148	0.45044	1.11408	2.94117
149	0.63354	1.99072	3.96955
150	0.86182	2.149	4.68313
151	0.67871	1.90666	2.77926
152	0.38452	1.59542	2.71737
153	0.69365	1.94591	3.4462
154	0.53984	2.09556	4.04735
155	0.74707	1.60722	2.23522
156	0.84106	1.6838	2.46575
157	0.43335	2.88586	3.96876
158	0.52002	1.65402	2.34869
159	0.5127	1.23081	2.83981
160	0.44434	1.72366	3.05316
161	0.69702	2.04262	3.10049
162	0.81909	2.53228	3.33208
163	0.45166	1.46743	1.99686
164	0.56763	1.42973	2.04262
165	0.84106	2.02541	3.51847
166	0.70068	2.76082	3.78826
167	0.47974	1.94068	2.55977
168	0.72998	2.39591	3.44732
169	0.238037	1.43934	3.27849
170	0.159814	1.07955	3.54434
171	0.512695	0.751418	3.80545
172	0.302734	1.36535	4.73223
173	0.128076	1.19063	6.80315
174	0.135498	0.423863	4.93399
175	0.264893	1.15899	4.24696
176	0.206299	1.44498	4.38469
177	0.114648	0.99686	4.89569
178	0.169678	1.50284	5.05526
179	0.330811	0.793752	3.11468
180	0.161133	0.667087	4.6109
181	0.155029	0.667507	5.47433
182	0.202637	1.79395	2.9934
183	0.228271	0.349611	5.81928
184	0.128174	0.825654	3.62441
185	0.76538	1.77488	3.02367
186	0.802	1.85209	3.01811
187	0.15869	1.34912	2.27604
188	0.81177	2.06443	3.12254
189	0.5603	1.64808	2.22502
190	0.74707	2.14427	3.63704
191	0.56885	1.96933	3.70757
192	0.801807	1.32715	3.76044
193	0.803638	2.34989	3.73467
194	0.63008	1.40603	4.1968
195	0.62041	2.141	5.21734
196	0.29785	1.79605	3.92655
197	0.42969	1.78872	3.62354
198	0.57495	1.39704	3.43959
199	0.80688	1.82697	4.86949
200	0.60303	2.9864	5.8592
201	0.640869	0.896939	5.23324
202	0.12695	0.738189	3.68811
203	0.73242	0.762002	3.50148
204	0.678906	1.50813	5.31891
205	0.397949	0.714346	3.39566
206	0.703125	1.07962	4.35191
207	0.686328	2.00566	6.50839
208	0.647168	0.979764	4.12398
209	0.317383	0.635139	4.32708
210	0.71167	1.06897	4.91929
211	0.317383	0.484188	3.33656
212	0.83374	2.58457	5.11954
213	0.61675	1.588	5.28799
214	0.86914	1.27003	4.44731
215	0.54199	1.78594	4.54765
216	0.76538	1.88255	5.01322
217	0.50781	1.27557	5.27263
218	0.84595	0.685114	5.24116
219	0.602539	1.08326	5.27979
220	0.88623	1.08978	5.08141
221	0.7666	2.23135	5.45802
222	0.7019	1.27062	3.32358
223	0.69946	1.88171	3.74075
224	0.54077	1.31389	2.52289
225	0.47485	1.20705	2.1523
226	0.57495	1.29579	2.32943
227	0.51675	1.67489	2.80998
228	0.65947	2.34291	4.21287
229	0.69976	2.14643	4.43596
230	0.708521	1.74806	2.89746
231	0.59448	1.42875	4.01316
232	0.66895	1.38836	5.57339
233	0.47363	1.43096	4.10551
234	0.71167	1.27248	3.41244
235	0.84351	1.31928	3.89869
236	0.73018	1.38963	4.10071
237	0.81421	1.9451	5.29989
238	0.56519	1.74806	5.0052
239	0.67627	1.74625	5.0041
240	0.89722	2.18606	7.10175
241	0.64453	1.23988	6.26209
242	0.47485	2.14643	7.53061
243	0.53955	2.42094	7.77431
244	0.63232	2.294	6.23891
245	0.42603	2.05802	6.12476
246	0.40039	1.36363	17.5576
247	0.56274	2.29232	18.0082
248	0.6478	2.10942	16.552
249	0.73486	1.96666	19.9515
250	0.72266	2.66643	18.6622
251	0.68481	1.58251	22.2654
252	0.55298	2.71923	19.3436
253	0.49316	1.91823	17.3875
254	0.88257	1.70703	19.5144
255	0.53345	2.24507	21.1726
256	0.81787	2.61925	22.2569
257	0.57983	1.73121	21.1171
258	0.89478	2.3728	22.6572
259	0.5188	1.41324	14.0348
260	0.33081	2.04843	15.1879
261	0.40405	1.63444	14.16
262	0.48218	1.90831	14.5968
263	0.23682	1.74806	14.0458
264	0.73486	2.46079	16.2957
265	0.7605	2.24507	14.4963
266	0.56396	1.19063	13.4407
267	0.63232	1.63636	14.6085
268	0.74585	2.1511	15.2336
269	0.35889	1.30185	14.5657
270	0.58921	1.25503	11.5094
271	0.5481	1.4593	13.9267
272	0.6543	1.85303	16.4475
273	0.77026	2.69642	17.3759
274	0.71533	1.82563	16.4728
275	0.68237	1.905	18.0168
276	0.74707	2.09556	19.004
277	0.78979	1.46361	17.415
278	0.61401	1.81003	18.5558
279	0.70923	2.24507	19.1042
280	0.36499	1.45713	15.9463
281	0.35889	1.47646	16.2913
282	0.6311	1.66877	18.3004
283	0.68237	1.63636	17.8121
284	0.68604	1.54119	15.9386
285	0.58716	1.91819	17.242
286	0.72266	1.66877	16.4567
287	0.6311	1.59583	16.9803
288	0.61401	1.62864	17.704
289	0.60425	1.42875	16.0538
290	0.41016	1.07962	15.8004
291	0.82764	1.51646	18.1485
292	0.85571	2.15924	20.2955
293	0.67505	1.6987	16.5028
294	0.63599	1.96042	18.9977
295	0.52979	2.16652	21.1063
296	0.74951	2.25627	21.7589
297	0.59326	1.51646	16.4613
298	0.64209	1.6838	17.1839
299	0.44678	1.23479	16.3492
300	0.81484	1.78374	17.8539
301	0.84536	0.876727	16.3324
302	0.60791	2.18966	19.9914
303	0.41626	1.17196	19.1063
304	0.4187	1.6838	19.1169
305	0.68604	1.91161	19.2201
306	0.76782	1.76242	21.575
307	0.51392	1.45713	20.4452
308	0.68237	2.02368	22.0042
309	0.72266	1.73358	20.7819
310	0.78979	1.91161	21.297
311	0.59937	0.994568	16.4017
312	0.59204	1.14477	16.6607
313	0.53589	1.6987	18.2606
314	0.53467	1.54119	18.6341
315	0.72266	2.02056	21.7783
316	0.40894	1.79605	19.2398
317	0.77637	1.43096	19.4631
318	0.43579	1.20901	19.4017
319	0.51392	1.35171	19.7071
320	0.35034	0.959094	18.4835
321	0.43335	1.63636	19.3965
322	0.70923	1.62864	19.6172
323	0.62988	1.40429	18.4588
324	0.79102	1.6987	18.6395
325	0.77148	1.58949	18.9788
326	0.72388	2.53131	20.4796
327	0.39307	1.40429	18.1882
328	0.82764	2.68588	20.7837
329	0.74951	1.6838	18.4726
330	0.75269	1.12253	18.9738
331	0.71899	1.66877	19.0337
332	0.41016	1.3885	18.5882
333	0.81787	2.64332	20.4019
334	0.57373	0.84377	17.9193
335	0.51392	1.07962	18.7584
336	0.69946	1.75345	19.0456
337	0.48218	1.19327	15.972
338	0.43335	1.20901	16.5028
339	0.59082	1.07962	17.5828
340	0.80444	2.80634	19.4145
341	0.81421	2.47213	17.1261
342	0.697754	0.962009	11.6427
343	0.510254	0.899682	11.4699
344	0.861816	0.928403	13.0469
345	0.50659	1.44253	11.1411
346	0.63965	2.22644	13.1434
347	0.51636	1.1414	13.1145
348	0.310059	0.916736	11.0682
349	0.64575	1.59986	12.6311
350	0.681152	1.50092	12.8673
351	0.49805	2.18894	12.6864
352	0.52451	0.865679	13.3307
353	0.52734	1.21161	15.9607
354	0.55809	1.57555	15.198
355	0.60425	1.52681	16.0192
356	0.71899	2.1839	18.5848
357	0.82886	1.81003	16.1661
358	0.89233	1.66877	16.4028
359	0.85693	1.90831	16.9724
360	0.57007	1.79956	17.913
361	0.61768	1.60722	19.2947
362	0.73975	1.81003	19.6559
363	0.6189	2.02368	21.1193
364	0.29297	1.74083	16.3694
365	0.31006	1.0165	17.2874
366	0.68359	1.41324	18.0552
367	0.72095	1.29213	16.0973
368	0.89355	1.65169	17.8324
369	0.65918	1.85303	19.8217
370	0.45776	1.00751	17.9025
371	0.61523	2.13314	19.4451
372	0.7605	1.87089	19.4086
373	0.78125	2.00194	21.0477
374	0.51758	1.61483	18.5327
375	0.55542	1.84261	19.3368
376	0.55054	1.37023	18.0124
377	0.69458	1.67442	19.0874
378	0.82153	1.76242	19.9966
379	0.64575	1.12253	19.6211
380	0.62988	1.4593	20.33
381	0.70801	1.46361	20.4329
382	0.78125	1.60722	20.5802
383	0.46509	1.20116	19.5711
384	0.63965	1.81003	20.33
385	0.47119	1.06788	21.1335
386	0.3418	1.4593	21.8351
387	0.46377	1.98438	24.2728
388	0.62622	1.49132	22.172
389	0.57007	1.99072	25.6367
390	0.61768	1.57555	24.4306
391	0.54077	1.74083	25.7588
392	0.87036	1.66877	25.1814
393	0.91919	1.4593	26.4084
394	0.78857	2.149	26.7163
395	0.64941	1.49765	26.4199
396	0.55786	1.56552	25.5481
397	0.78613	2.30735	26.5551
398	0.53711	2.53131	27.2345
399	0.6665	1.54119	26.7314
400	0.59814	1.51646	26.6062
401	0.61157	1.85303	26.0695
402	0.65796	1.65169	25.9406
403	0.52612	1.23988	25.0937
404	0.86792	1.74806	26.0714
405	0.5957	1.43096	25.9548
406	0.59814	1.44846	25.707
407	0.71289	1.48285	25.9352
408	0.62378	1.47646	25.6891
409	0.74829	1.76242	26.2832
410	0.81909	2.0835	26.7109
411	0.67749	1.50604	25.361
412	0.71289	2.09707	26.5583
413	0.63232	2.38786	26.7357
414	0.78857	1.85982	24.9204
415	0.5835	2.0607	25.4521
416	0.88867	2.49243	26.3078
417	0.62988	1.44846	25.7729
418	0.60669	1.41991	25.7364
419	0.71777	1.93291	27.4791
420	0.43945	1.88673	26.6139
421	0.53955	1.43096	26.3684
422	0.72632	1.6838	27.3898
423	0.72632	2.02834	29.8928
424	0.65186	2.17957	29.2553
425	0.66528	2.49117	29.9904
426	0.83374	2.08803	30.792
427	0.70923	2.1839	30.8835
428	0.77026	1.93291	31.0218
429	0.73853	2.75078	31.7795
430	0.57251	2.06985	29.39
431	0.78857	2.30735	29.7576
432	0.62622	1.74806	28.3095
433	0.61401	1.5875	28.0701
434	0.68237	1.53299	28.4507
435	0.68115	2.04073	30.0371
436	0.504077	1.78374	29.2231
437	0.61768	1.54119	29.0058
438	0.57129	1.35171	26.4729
439	0.40771	2.31416	26.9525
440	0.65308	1.81003	25.8478
441	0.73853	2.35762	29.38
442	0.71045	2.06647	29.6629
443	0.53833	1.55633	29.0256
444	0.69458	1.57155	27.6449
445	0.50903	1.23535	27.5676
446	0.58105	1.61288	28.396
447	0.65796	1.72771	28.7796
448	0.802	1.77409	28.8724
449	0.4834	1.47124	27.7741
450	0.57129	1.6094	28.4104
451	0.55176	1.13247	28.5556
452	0.77393	1.47029	29
453	0.78979	1.79761	29.496
454	0.74951	3.00835	31.0257
455	0.62378	2.24507	29.4769
456	0.78857	2.23256	30.338
457	0.53589	1.77488	29.7847
458	0.65308	3.40523	32.7091
459	0.60547	1.8791	29.1571
460	0.53467	1.78511	29.2344
461	0.54932	1.27441	30.8192
462	0.77393	2.15404	31.0313
463	0.68237	1.64808	31.8615
464	0.66284	2.11469	33.1254
465	0.83374	2.43934	35.5681
466	0.62256	2.29613	34.5602
467	0.68481	1.88022	34.3277
468	0.76538	1.83905	36.3209
469	0.7605	2.66114	35.9921
470	0.654	2.11799	35.9323
471	0.58594	2.38786	36.9806
472	0.69824	2.49117	40.6457
473	0.80537	2.57989	38.2064
474	0.56274	1.81003	38.8567
475	0.65552	1.93128	38.922
476	0.55176	1.85813	38.3737
477	0.80376	2.54	39.3228
478	0.62012	2.25894	39.3783
479	0.72612	1.84622	41.5976

## Sheet: sampling data in washes
		1m2abundance(n)	4m2 Richness(n)	shrub abundance(n)	shrub area(m2)	20m2 abundance(n)	20m2 Richness(n)	Height(m)	Crown area(m2)	mean height (m)	mean crown area(m2)
herbaceous	H-1	53	2			331.25	2	0.04	0.192	0.04	0.01
herbaceous	H-2	97	2			606.25	2	0.032	0.135	0.032	0.015
herbaceous	H-3	87	3			543.75	3	0.058	0.18	0.058	0.018
shrub	S-1	51	3	16	16.45	125.013	3	0.215	1.03	0.071125	1.11
shrub	S-2	45	3	11	10.87	169.963	3	0.605	0.988	0.081706	0.721624
shrub	S-3	63	4	13	12.78	205.465	4	0.376	0.984	0.0754809	0.827338
shrub	S-4	70	4	11	14.67	191.775	4	0.499	1.334	0.0665969	0.863798

## Sheet: sampling data in non-washes
		abundance	richness	height	crown area
herbaceous	H-1	53	2	0.04	0.192
herbaceous	H-2	97	2	0.032	0.135
herbaceous	H-3	87	3	0.058	0.18
herbaceous in shrub plot	S-1	51	3	0.215	1.03
herbaceous in shrub plot	S-2	45	3	0.605	0.988
herbaceous in shrub plot	S-3	63	4	0.376	0.984
herbaceous in shrub plot	S-4	70	4	0.499	1.334

## Sheet: soil properties
	type	The percentage of gravel content%	sand%	silt%	clay%	Soil bulk densitykg/m3	Soil organic carbong•Kg-1	PH	ECdS/m	Soil water content%
CK-H1-1	1	8	37	42	21	1.39	0.930769	7.9	1.9	4.21
CK-H1-2	1	9	41	39	20	1.42	0.676923	7.86	1.73	3.89
CK-H1-3	1	11	47	37	16	1.43	0.34375	8.15	1.83	2.87
CK-H2-1	1	10	56	34	10	1.4	0.82	8.32	1.92	2.05
CK-H2-2	1	8	50	32	18	1.37	1.05	8.04	1.88	2.04
CK-H2-3	1	12	48	36	16	1.34	0.564	7.68	1.65	3.89
CK-H3-1	1	8	38	48	14	1.41	0.998	7.91	1.99	3.66
CK-H3-2	1	9	45	33	22	1.35	0.887	7.98	1.84	4.51
CK-H3-3	1	12	64	26	10	1.38	0.678	8.21	1.69	4.05
FM-H1-1	2	6	28	49	23	1.18	2.35714	7.46	1.73	7.3
FM-H1-2	2	5	31	41	28	1.24	4.54592	7.44	1.75	6.8
FM-H1-3	2	6	26	43	31	1.21	5.134	7.61	1.99	8.15
FM-H2-1	2	8	38	42	20	1.26	1.2	7.74	1.87	4.65
FM-H2-2	2	9	38	43	19	1.31	1.0102	7.82	1.65	5.25
FM-H2-3	2	7	29	54	17	1.36	2.356	7.81	2.01	6.99
FM-H3-1	2	8	29	50	21	1.32	2.132	7.64	1.88	7.15
FM-H3-2	2	10	43	39	18	1.31	0.995	7.9	1.91	4.89
FM-H3-3	2	7	41	44	15	1.28	1.132	7.62	1.75	5.21
